# Supplementary material for: Assessing the environmental impacts of EU consumption at macro-scale
Source: J Clean Prod. 2019 Apr 10;216:382–93. doi: 10.1016/j.jclepro.2019.01.134 (PMC6472615; doi:10.1016/j.jclepro.2019.01.134)
Supplement: Multimedia component 2 [file mmc2.xlsx]

## Sheet: Introduction 
Supplementary material to

## Sheet: Mapping issues and solutions
EXIOBASE - EF2017 mapping: issues and solutions adopted
Legend
AGGREGATED flow
No match available
				Issues and solutions (only the EF2017 impact categories related to the problematic flows are reported, when no mapping issues were occurring, the CF from EF2017 was directly used)
Exiobase environmental extension	Compartment	Unit	EF 2017 corresponding flow	Climate change	Ozone depletion	Human toxicity cancer	Human toxicity non cancer	Freshwater ecotoxicity	Particulate matter	Photochemical ozone formation	Resource use - minerals and metals
CO2	air, unspecified	kg	carbon dioxide (fossil)
N2O	air, unspecified	kg	nitrous oxide
CH4	air, unspecified	kg	methane
HFCs	air, unspecified	kg	AGGREGATED flow	No aggregated flow is included in the EF2017. An aggregated CF was taken from UNFCCC (for Climate Change impact category)		Proxy CF: HFC-134a (only this flow has a CF for this impact category in EF2017)	Proxy CF: HFC-134a (only this flow has a CF for this impact category in EF2017)
PFCs	air, unspecified	kg	AGGREGATED flow	No aggregated flow is included in the EF2017. An aggregated CF was taken from UNFCCC.
SF6	air, unspecified	kg	sulfur hexafluoride
NOX	air, unspecified	kg	nitrogen oxides
SOx	air, unspecified	kg	sulfur oxides
NH3	air, unspecified	kg	ammonia
NMVOC	air, unspecified	kg	non-methane volatile organic compounds
CO	air, unspecified	kg	carbon monoxide, fossil
CFCs	air, unspecified	kg	AGGREGATED flow	No aggregated flow is included in the EF2017. An aggregated CF was calculated as a weighted average by means of EU27 domestic emissions for the year 2010 (as the weighting factor). Flows taken into account: CFC-10, CFC-11, CFC-114, CFC-115, CFC-12, CFC-13.	No aggregated flow is included in the EF2017. An aggregated CF was calculated as a weighted average by means of EU27 domestic emissions for the year 2010 (as the weighting factor). Flows taken into account: CFC-10, CFC-11, CFC-114, CFC-115, CFC-12.	Proxy CF: CFC-10 (only this flow has a CF for this impact category in EF2017)	No aggregated flow is included in the EF2017. An aggregated CF was calculated as a weighted average by means of EU27 domestic emissions for the year 2010 (as the weighting factor). Flows taken into account: CFC-10, CFC-11.	Proxy CF: CFC-10 (only this flow has a CF for this impact category in EF2017)
HCFCs	air, unspecified	kg	AGGREGATED flow	No aggregated flow is included in the EF2017. An aggregated CF was calculated as a weighted average by means of EU27 domestic emissions for the year 2010 (as the weighting factor). Flows taken into account: HCFC-141b, HCFC-142b, HCFC-21, HCFC-22, HCFC-225ac.	No aggregated flow is included in the EF2017. An aggregated CF was calculated as a weighted average by means of EU27 domestic emissions for the year 2010 (as the weighting factor). Flows taken into account: HCFC-141b, HCFC-142b, HCFC-22, HCFC-225ac, HCFC-225cb.	No aggregated flow is included in the EF2017. An aggregated CF was calculated as a weighted average by means of EU27 domestic emissions for the year 2010 (as the weighting factor). Flows taken into account: HCFC-141b, HCFC-31.	No aggregated flow is included in the EF2017. An aggregated CF was calculated as a weighted average by means of EU27 domestic emissions for the year 2010 (as the weighting factor). Flows taken into account: HCFC-140, HCFC-22.	No aggregated flow is included in the EF2017. An average CF was calculated, not weighted because no data on amounts of EU27 emissions were available. Flows taken into account: HCFC-140, HCFC-123.		Proxy CF: HCFC-140 (only this flow has a CF for this impact category in EF2017)
Pb	air, unspecified	kg	lead
Cd	air, unspecified	kg	cadmium
Hg	air, unspecified	kg	mercury
As	air, unspecified	kg	arsenic III			Proxy CF: As III. (no CF is provided for As without specified oxidation status. As III and As V CF have the same number)	Proxy CF: As III. (no CF is provided for As without specified oxidation status. As III and As V CF have the same number)	Proxy CF: As V (precaution principle: no CF is provided for As without specified oxidation status. As V CF is the highest)
Cr	air, unspecified	kg	chromium			A CF for unspecified Cr is available in EF2017	A CF for unspecified Cr is available in EF2017	A CF for unspecified Cr is available in EF2017
Cu	air, unspecified	kg	copper
Ni	air, unspecified	kg	nickel
Se	air, unspecified	kg	selenium
Zn	air, unspecified	kg	zinc
Aldrin	air, unspecified	kg	aldrin
Chlordane	air, unspecified	kg	chlordane
Chlordecone	air, unspecified	kg	kepone
Dieldrin	air, unspecified	kg	dieldrin
Endrin	air, unspecified	kg	endrin
Heptachlor	air, unspecified	kg	heptachlor
Hexabr.-biph.	air, unspecified	kg	polychlordinated biphenyls			Proxy CF: polychlordinated biphenyls (Generic CF for the same chemical group is adopted lacking of a specific one in EF2017)
Mirex	air, unspecified	kg	mirex
Toxaphene	air, unspecified	kg	toxaphene
HCH	air, unspecified	kg	hexachlorocyclohexane
DDT	air, unspecified	kg	DDT
PCB	air, unspecified	kg	polychlorinated biphenyls
dioxin	air, unspecified	kg	AGGREGATED flow			Proxy CF: 2,3,7,8-tetrachlorodibenzo-p-dioxin (only this flow has a CF for this impact category in EF2017)		Average CF (1,2,3,7,8-pentachlorodibenzo-p-dioxin and 2,3,7,8-tetrachlorodibenzo-p-dioxin) not weighted because we have no data on EU27 or global emission.
PM10	air, unspecified	kg	particles (PM10)
PAH (total of 4 components, sum of EM_AIR.43, 45, 46, 47)	air, unspecified	kg	polycyclic aromatic hydrocarbons
Benzene	air, unspecified	kg	benzene
1,3 Butadiene	air, unspecified	kg	butadiene
Formaldehyde	air, unspecified	kg	formaldehyde
PM2.5	air, unspecified	kg	particles (PM2.5)
Furans	air, unspecified	kg	furan
Benzo-[a]-pyrene	air, unspecified	kg	benzo[a]pyrene
PBDEs	air, unspecified	kg	AGGREGATED flow			Proxy CF: decabromophenyl ether (only this flow has a CF for this impact category in EF2017)	Proxy CF: decabromophenyl ether (only this flow has a CF for this impact category in EF2017)	Proxy CF: 4-bromophenyl phenyl ether (only this flow has a CF for this impact category in EF2017)
Benzo-[b]-fluoranthene	air, unspecified	kg	benzo[b]fluoranthene
Benzo-[k]-fluoranthene	air, unspecified	kg	benzo[k]fluoranthene
Indeno-[1,2,3-cd]-pyrene	air, unspecified	kg	indeno(1,2,3-cd)pyrene
HCB	air, unspecified	kg	hexachlorobenzene
PCDD/F (dioxins and furans)	air, unspecified	kg	AGGREGATED flow			Proxy CF: 2,3,7,8-tetrachlorodibenzo-p-dioxin (only this flow has a CF for this impact category in EF2017)		Average CF (1,2,3,7,8-pentachlorodibenzo-p-dioxin and 2,3,7,8-tetrachlorodibenzo-p-dioxin) not weighted because we have no data on EU27 or global emission.
TSP (total suspended particulate)	air, unspecified	kg	particles (PM10)						Proxy CF: PM 10
N	water, unspecified	kg	nitrogen, total (excluding N2)
P	water, unspecified	kg	phosphorus, total
BOD	water, unspecified	kg	biological oxygen demand
N	soil, unspecified	kg	nitrogen, total (excluding N2)
P	soil, unspecified	kg	phosphorus, total
Cd	soil, unspecified	kg	cadmium
Cu	soil, unspecified	kg	copper
Zn	soil, unspecified	kg	zinc
Pb	soil, unspecified	kg	lead
Hg	soil, unspecified	kg	mercury
Cr	soil, unspecified	kg	chromium			A CF for unspecified Cr is available in EF2017	A CF for unspecified Cr is available in EF2017	A CF for unspecified Cr is available in EF2017
Ni		kg	nickel
Chemical and fertilizer minerals	resource, from ground	kg	AGGREGATED flow								No aggregated flow is included in the EF2017. An aggregated CF was calculated as a weighted average by means of global production for the year 2010 (as the weighting factor). Flows taken into account: potassium, phosphorus.
Slate	resource, from ground	kg	slate
Peat	resource, from ground	kg	peat; 8.4 MJ/kg
Marine fish catch	resource, from ground	kg	No match available
Carbon dioxide, in air	resource, from ground	kg	carbon dioxide
Uranium and thorium ores	resource, from ground	kg	uranium
Iron ores	resource, from ground	kg	iron
Copper ores	resource, from ground	kg	copper
Nickel ores	resource, from ground	kg	nickel
Bauxite and aluminium ores	resource, from ground	kg	aluminium
Oxygen	resource, from ground	kg	oxygen
Gravel and sand	resource, from ground	kg	AGGREGATED flow								No CF available in EF2017.
Minerals nec. (incl nitrogen and hydrogen)	resource, from ground	kg	This group is not included in the mapping because represents the substances extracted by plants and ILCD does not have CF modelling this extraction.
Aquatic plants	resource, from water	kg	No match available
Inland waters fish catch	resource, from water	kg	No match available
Other (e.g. Aquatic mammals)	resource, from water	kg	No match available
Crude oil	resource, from ground	MJ	crude oil; 42.3 MJ/kg
Natural gas	resource, from ground	MJ	natural gas; 44.1 MJ/kg
Natural gas liquids	resource, from ground	MJ	No match available
Other non-ferrous metal ores (Other metal ore)	resource, from ground	kg	AGGREGATED flow								No aggregated flow is included in the EF2017. An aggregated CF was calculated as a weighted average by means of global production for the year 2010 (as the weighting factor). Flows taken into account: vanadium, tungsten, tantalum, molybdenum, lithium, chromium, manganese, nickel, titanium, germanium, berylium, gallium, indium, tellurium, mercury, bismuth, rhenium.
Clays and kaolin		kg	AGGREGATED flow								No CF available in EF2017.
Limestone, gypsum, chalk, dolomite		kg	AGGREGATED flow								No CF available in EF2017.
Other minerals (Other industrial minerals)		kg	AGGREGATED flow								No aggregated flow is included in the EF2017. An aggregated CF was calculated as a weighted average by means of global production for the year 2010 (as the weighting factor). Flows taken into account: sulfur, bromine, magnesium, iodine, strontium, boron, carbon.
Salt		kg	sodium chloride
Anthracite		kg	hard coal; 26.3 MJ/kg
Coking coal		kg
Other bituminous coal		kg
Sub-bituminous coal		kg
Lignite/brown coal		kg	brown coal; 11.9 MJ/kg
Gold ores		kg	gold
Lead ores		kg	lead
PGM ores		kg	AGGREGATED flow								No aggregated flow is included in the EF2017. An aggregated CF was calculated as a weighted average by means of global production for the year 2010 (as the weighting factor). Flows taken into account: platinum, palladium.
Silver ores		kg	silver
Tin ores		kg	tin
Zinc ores		kg	zinc
Water Consumption Blue		kg	freshwater
Water Consumption Green		kg	No match available
Water Withdrawal Blue		kg	freshwater
Land use - Arable Land		m2a	occupation, agriculture
Used Forest Land		m2a	occupation, forest
Land use - Permanent pasture		m2a	occupation, grassland/pasture/meadow
Used Other land		m2a	occupation, unspecified
Infrastructure Land		m2a	occupation, artificial areas
